# Supplementary material for: Beyond tumor mutation burden: tumor neoantigen burden as a superior prognostic biomarker in resected gastric cancer
Source: Front Immunol. 2026 Jan 5;16:1722895. doi: 10.3389/fimmu.2025.1722895 (PMC12813098; doi:10.3389/fimmu.2025.1722895)
Supplement: Supplementary file 1 [file DataSheet1.xlsx]

## Sheet: Sheet1
Sample	Type	Total reads	Total_bases	Coverage	Coverage >=100	Mean depth	Duplication	Median insert size
BJ0064	Normal	151315786	22412219637	0.9968	0.4897	108	0.16	127
BJ0064	Tumor	411940222	61529806073	0.9976	0.9756	351	0.17	160
BJ0068	Normal	121751944	18172540957	0.9947	0.3876	96	0.17	144
BJ0068	Tumor	256766342	37799753344	0.9958	0.7525	168	0.19	103
BJ0069	Normal	153118470	22949387085	0.9973	0.701	136	0.24	206
BJ0069	Tumor	331596596	49676044562	0.9977	0.9615	295	0.22	184
BJ0070	Normal	114223664	16830178578	0.9964	0.2171	76	0.17	110
BJ0070	Tumor	333088362	49510098846	0.998	0.9426	251	0.18	131
BJ0077	Normal	140425172	20887775206	0.9964	0.4573	104	0.16	128
BJ0077	Tumor	418676302	62375076620	0.9992	0.9745	320	0.17	150
BJ0078	Normal	85188608	12699065645	0.9962	0.1488	71	0.13	145
BJ0078	Tumor	308788716	45617656300	0.9972	0.8885	207	0.17	108
BJ0079	Normal	157776196	23648824651	0.9976	0.6985	138	0.24	204
BJ0079	Tumor	389499764	58351990143	0.9983	0.9743	343	0.22	189
BJ0083	Normal	126871454	18921798165	0.9963	0.3278	90	0.25	143
BJ0083	Tumor	381363936	57150524230	0.9978	0.9507	307	0.27	198
BJ0085	Normal	136951082	20462967331	0.9969	0.5357	111	0.17	159
BJ0085	Tumor	232696330	34762400547	0.9971	0.8695	189	0.19	157
BJ0087	Normal	124624622	18587517933	0.9966	0.4332	101	0.16	147
BJ0087	Tumor	321905962	48011988116	0.9978	0.9418	248	0.17	139
BJ0088	Normal	163146796	24350360555	0.9967	0.6687	129	0.18	146
BJ0088	Tumor	309792596	46042250986	0.9978	0.9351	232	0.18	130
BJ0089	Normal	132858698	19815572742	0.9965	0.4318	101	0.19	138
BJ0089	Tumor	209629010	30856138940	0.9975	0.6153	129	0.21	103
BJ0091	Normal	133158646	19812785590	0.9964	0.4615	104	0.16	136
BJ0091	Tumor	284368156	42350045075	0.9975	0.9128	228	0.17	138
BJ0092	Normal	102202598	15209705212	0.9962	0.2463	80	0.16	134
BJ0092	Tumor	283381492	42224146392	0.9978	0.9329	230	0.16	146
BJ0095	Normal	120647898	17969991028	0.9965	0.3501	92	0.17	133
BJ0095	Tumor	456600522	68084973508	0.9981	0.9783	363	0.19	144
BJ0096	Normal	146231740	21824225893	0.9967	0.5541	115	0.18	146
BJ0096	Tumor	507873766	76147995396	0.9977	0.9509	461	0.28	204
BJ0099	Normal	110881928	16520400515	0.9962	0.3347	91	0.16	146
BJ0099	Tumor	795916670	111957311750	0.9979	0.7557	220	0.48	71
BJ0101	Normal	151442914	22700336147	0.9975	0.6702	136	0.24	210
BJ0101	Tumor	268848758	40285529534	0.9981	0.9118	246	0.21	198
BJ0102	Normal	79171788	11644999633	0.994	0.064	51	0.2	106
BJ0102	Tumor	329594940	49399004270	0.996	0.9575	279	0.26	202
BJ0110	Normal	123321126	18461870868	0.9964	0.4087	98	0.23	166
BJ0110	Tumor	865519976	122666047309	0.9981	0.7437	220	0.52	71
BJ0111	Normal	139194526	20813305033	0.9966	0.5626	118	0.18	157
BJ0111	Tumor	395556098	59040847304	0.998	0.9728	319	0.19	152
BJ0120	Normal	164528300	24576570443	0.9967	0.6826	131	0.2	158
BJ0120	Tumor	304166570	45287901341	0.9975	0.9497	251	0.16	146
BJ0121	Normal	109120932	16349502853	0.9951	0.3946	96	0.21	194
BJ0121	Tumor	326214530	48872680668	0.9964	0.9611	282	0.23	188
BJ0123	Normal	52112076	7573825230	0.9933	0.0109	30	0.19	93
BJ0123	Tumor	478723854	71546840585	0.9965	0.965	347	0.27	157
BJ0124	Normal	89660496	13370301807	0.9961	0.1644	73	0.17	147
BJ0124	Tumor	462931312	69123198543	0.9983	0.9792	367	0.2	151
BJ0126	Normal	122420624	18331497258	0.9967	0.5385	112	0.16	176
BJ0126	Tumor	221935364	33145796175	0.9973	0.8659	192	0.16	150
BJ0128	Normal	105123538	15687065496	0.9946	0.3034	88	0.15	151
BJ0128	Tumor	308452448	46063934183	0.9965	0.9406	251	0.2	162
BJ0129	Normal	144582338	21610229319	0.9967	0.5744	119	0.19	150
BJ0129	Tumor	335198948	50101280230	0.9981	0.9583	277	0.2	158
BJ0131	Normal	101163476	15142023082	0.9946	0.3254	90	0.16	164
BJ0131	Tumor	363552832	54257434278	0.9963	0.961	297	0.18	150
BJ0133	Normal	92856612	13733535047	0.9941	0.1121	60	0.21	112
BJ0133	Tumor	362330592	53850709086	0.9961	0.9065	234	0.27	127
BJ0134	Normal	104243526	15375564828	0.9962	0.193	76	0.15	124
BJ0134	Tumor	243433810	36192547346	0.9977	0.8243	182	0.18	128
BJ0135	Normal	113999092	17050828805	0.9965	0.4304	100	0.16	165
BJ0135	Tumor	264432930	39476889636	0.9974	0.8896	222	0.17	158
BJ0138	Normal	168428090	25153870558	0.9968	0.7522	143	0.17	157
BJ0138	Tumor	414893948	62015362156	0.9981	0.9683	340	0.21	162
BJ0140	Normal	145386796	21711015495	0.9967	0.5533	116	0.19	148
BJ0140	Tumor	362937752	54330489100	0.9988	0.9701	311	0.18	176
BJ0146	Normal	167184012	24949306171	0.9951	0.6542	130	0.2	149
BJ0146	Tumor	269127112	40029264503	0.9957	0.9058	210	0.17	135
BJ0147	Normal	116433142	17247895382	0.9963	0.2263	77	0.21	116
BJ0147	Tumor	302304364	44669720861	0.9984	0.9124	219	0.17	132
BJ0149	Normal	140508898	21009097769	0.9966	0.532	111	0.21	160
BJ0149	Tumor	246392938	36839737468	0.9975	0.8608	214	0.17	164
BJ0150	Normal	121015922	18019154905	0.9947	0.3488	92	0.19	147
BJ0150	Tumor	297753240	44470595218	0.9969	0.9384	244	0.18	162
BJ0151	Normal	110633854	16500777297	0.9945	0.2818	86	0.2	150
BJ0151	Tumor	253293756	37845376460	0.9957	0.9124	213	0.18	155
BJ0152	Normal	121671526	18214514051	0.9948	0.4264	100	0.21	168
BJ0152	Tumor	302784900	45236367406	0.9963	0.9382	256	0.18	158
BJ0157	Normal	173258150	25817741348	0.995	0.5587	122	0.22	127
BJ0157	Tumor	357696830	53579374520	0.9966	0.9545	288	0.26	186
BJ0161	Normal	117995144	17664080874	0.9965	0.412	99	0.2	170
BJ0161	Tumor	331803462	49570888314	0.999	0.9542	269	0.2	168
BJ0167	Normal	171407512	25656202928	0.9968	0.6787	131	0.23	162
BJ0167	Tumor	273767666	40641175163	0.9977	0.9172	216	0.17	140
BJ0168	Normal	125616080	18600907982	0.9964	0.2724	82	0.2	113
BJ0168	Tumor	986469510	146621368260	0.999	0.9906	584	0.34	129
BJ0170	Normal	250435456	36842769644	0.9971	0.5978	130	0.32	100
BJ0170	Tumor	433104568	64816812480	0.9982	0.9693	309	0.28	161
BJ0175	Normal	120899778	18030012950	0.9963	0.353	92	0.22	139
BJ0175	Tumor	347250710	51974472928	0.9988	0.9528	285	0.19	171
BJ0178	Normal	116684538	17337267823	0.9966	0.2452	81	0.19	128
BJ0178	Tumor	333708988	49944409973	0.998	0.9546	274	0.22	170
BJ0179	Normal	155872368	23110087388	0.9964	0.516	110	0.23	131
BJ0179	Tumor	267075242	39511902197	0.9977	0.7482	159	0.26	113
BJ0180	Normal	127954010	19149333354	0.9961	0.4659	104	0.21	164
BJ0180	Tumor	441837270	66230252563	0.9981	0.9777	343	0.31	200
BJ0181	Normal	112769278	16792028860	0.9964	0.279	83	0.21	135
BJ0181	Tumor	268867520	40100263487	0.9973	0.9176	224	0.19	151
BJ0182	Normal	124615034	18603219027	0.9963	0.377	95	0.2	140
BJ0182	Tumor	333268280	49866004832	0.9977	0.9617	272	0.23	165
BJ0184	Normal	211591872	30604314582	0.9968	0.4126	100	0.31	85
BJ0184	Tumor	432672090	64764857006	0.9981	0.9734	322	0.27	169
BJ0185	Normal	115891542	17367996932	0.9964	0.4872	105	0.23	197
BJ0185	Tumor	364212924	54521532501	0.9978	0.9702	310	0.21	171
BJ0186	Normal	72747254	10819841581	0.9956	0.0517	52	0.22	132
BJ0186	Tumor	357794998	53631831973	0.9982	0.9625	291	0.28	210
BJ0187	Normal	105638286	15729539373	0.9962	0.2534	79	0.21	136
BJ0187	Tumor	274278452	40806814863	0.9975	0.8874	201	0.21	128
BJ0189	Normal	84016192	12507521262	0.996	0.1191	65	0.2	141
BJ0189	Tumor	265549748	39645631040	0.9973	0.9303	223	0.19	154
BJ0190	Normal	89826092	13432696287	0.9959	0.1418	68	0.25	149
BJ0190	Tumor	385068490	57009390750	0.9977	0.9196	242	0.27	123
BJ0196	Normal	152543772	22824579683	0.9968	0.6833	132	0.2	173
BJ0196	Tumor	374984406	56094607516	0.9986	0.9715	312	0.21	171
BJ0205	Normal	95779274	14168182828	0.9943	0.1216	64	0.23	121
BJ0205	Tumor	402019014	60266823113	0.9964	0.9706	332	0.28	210
BJ0206	Normal	98803216	14792617865	0.9963	0.2833	86	0.19	168
BJ0206	Tumor	317021128	47393613837	0.9976	0.9512	264	0.21	165
BJ0208	Normal	146157968	21874514245	0.9966	0.5934	119	0.24	169
BJ0208	Tumor	600798328	90045850491	0.9991	0.9874	516	0.23	194
BJ0211	Normal	147402326	22088318573	0.9961	0.5917	123	0.25	195
BJ0211	Tumor	297934454	44644108684	0.9967	0.929	260	0.22	190
BJ0224	Normal	123137796	18388055394	0.9965	0.4329	101	0.2	162
BJ0224	Tumor	347873646	52062306697	0.9981	0.959	298	0.21	180
BJ0226	Normal	138052694	20633999065	0.9948	0.5506	113	0.2	165
BJ0226	Tumor	262148810	39034935595	0.9954	0.8876	208	0.2	147
BJ0230	Normal	158157634	23663846457	0.9974	0.6712	132	0.2	173
BJ0230	Tumor	308740440	46272756868	0.9973	0.938	276	0.24	188
BJ0234	Normal	146411652	21887847114	0.9969	0.6038	119	0.2	167
BJ0234	Tumor	326816568	48818097737	0.9975	0.9539	265	0.21	158
BJ0236	Normal	134558382	20145205981	0.9969	0.5835	118	0.2	178
BJ0236	Tumor	251453448	37501828178	0.9973	0.908	204	0.19	147
BJ0241	Normal	107100518	15987780041	0.9964	0.2978	88	0.19	164
BJ0241	Tumor	293135444	43784895654	0.9973	0.9354	243	0.2	160
BJ0242	Normal	117923316	17612784032	0.9952	0.3285	90	0.21	158
BJ0242	Tumor	274331288	40802696251	0.9955	0.8688	213	0.2	139
BJ0243	Normal	123401030	18479126308	0.997	0.4573	103	0.19	174
BJ0243	Tumor	252190540	37653290775	0.9976	0.8854	204	0.2	147
BJ0247	Normal	87720556	13096184385	0.9964	0.1684	73	0.19	162
BJ0247	Tumor	311405054	46526412045	0.9976	0.9519	264	0.19	162
BJ0254	Normal	111344886	16658807918	0.9947	0.3849	96	0.19	173
BJ0254	Tumor	262857608	39318726498	0.9961	0.9047	218	0.18	162
BJ0256	Normal	86121710	12893389829	0.9951	0.1924	73	0.19	168
BJ0256	Tumor	364493434	54545709456	0.9965	0.9632	299	0.22	163
BJ0257	Normal	116341380	17389259064	0.9966	0.3252	90	0.19	149
BJ0257	Tumor	367574436	55054218149	0.9981	0.9721	322	0.22	179
BJ0259	Normal	122648018	18368630317	0.9964	0.4243	100	0.24	178
BJ0259	Tumor	166836702	24439659929	0.9969	0.2508	82	0.32	97
BJ0263	Normal	118472946	17747174177	0.9945	0.3944	97	0.23	179
BJ0263	Tumor	250770402	36464622123	0.9956	0.472	107	0.39	95
BJ0266	Normal	161341010	24171973412	0.9973	0.7103	138	0.2	189
BJ0266	Tumor	335844032	50110761696	0.9977	0.9581	277	0.2	153
BJ0269	Normal	113233502	16975434225	0.9965	0.527	111	0.18	202
BJ0269	Tumor	491161684	73440581074	0.9988	0.9787	445	0.2	182
BJ0270	Normal	156274848	23420618513	0.9957	0.6774	134	0.24	198
BJ0270	Tumor	287189958	43033033172	0.9964	0.9424	255	0.21	197
BJ0276	Normal	126287832	18916276460	0.9972	0.4748	106	0.19	179
BJ0276	Tumor	368142014	55026447208	0.999	0.9691	310	0.19	170
BJ0281	Normal	94231828	14116546846	0.9963	0.2458	83	0.19	176
BJ0281	Tumor	324159522	48536758585	0.9978	0.9667	293	0.19	178
BJ0282	Normal	109380898	16383669593	0.9948	0.3596	94	0.2	176
BJ0282	Tumor	283356842	42378652019	0.9959	0.9306	237	0.19	166
BJ0287	Normal	142641740	21362812644	0.9972	0.5827	119	0.21	180
BJ0287	Tumor	302151268	45174827058	0.9981	0.9503	253	0.19	169
BJ0288	Normal	100021622	14977115409	0.9964	0.2768	85	0.21	173
BJ0288	Tumor	230771828	34440392992	0.9971	0.8808	187	0.19	150
BJ0293	Normal	154852712	23202647395	0.9972	0.6297	125	0.23	184
BJ0293	Tumor	198513552	29564867470	0.9968	0.7926	160	0.18	143
All samples were subjected to whole-exome sequencing and reads were aligned to the GRCh38/hg38 reference genome.
