# Supplementary material for: Beyond tumor mutation burden: tumor neoantigen burden as a superior prognostic biomarker in resected gastric cancer
Source: Front Immunol. 2026 Jan 5;16:1722895. doi: 10.3389/fimmu.2025.1722895 (PMC12813098; doi:10.3389/fimmu.2025.1722895)
Supplement: Supplementary file 2 [file DataSheet2.xlsx]

## Sheet: Sheet2
Supplementary Table 1. List of TNB-associated DEGs
Gene Symbol	Ensembl ID	logFC	FDR
Upregulated DEGs (n=400)
CTAG2	ENSG00000126890	-10.7572	0.00245398
CT45A1	ENSG00000268940	-9.1834	0.0191339
GHRH	ENSG00000118702	-7.80814	0.00827667
CT45A3	ENSG00000269096	-7.63856	0.0234748
CTAG1B	ENSG00000184033	-7.56454	0.00860136
SRRM1P2	ENSG00000242195	-7.41699	0.0157664
CT45A5	ENSG00000228836	-7.36183	0.0132964
GAGE2A	ENSG00000189064	-7.29208	0.0311087
SETP6	ENSG00000241319	-7.23632	0.0132892
AC026726.1	ENSG00000249483	-7.18018	0.0153016
AIRE	ENSG00000160224	-7.17347	0.000118265
CYP1A1	ENSG00000140465	-7.1703	0.00753713
OR2M3	ENSG00000228198	-7.09064	0.00954686
ACSM5P1	ENSG00000260762	-7.06923	0.00972394
AC145207.4	ENSG00000263585	-7.05978	0.0265756
CTAG1A	ENSG00000268651	-6.96391	0.0183104
PAQR9-AS1	ENSG00000241570	-6.94952	0.00972394
AL161893.1	ENSG00000285773	-6.93833	0.0146834
AC123912.5	ENSG00000271182	-6.93436	0.0229175
LINC00559	ENSG00000261446	-6.92155	0.0248615
AC120036.5	ENSG00000285992	-6.84928	0.0267179
AC009158.1	ENSG00000231876	-6.8373	0.0191381
RPL35AP24	ENSG00000230166	-6.72096	0.0193977
AC005726.4	ENSG00000265168	-6.69743	0.0146943
SMYD1	ENSG00000115593	-6.66218	0.00988038
TUBA3C	ENSG00000198033	-6.64727	0.0214451
AL034546.1	ENSG00000280395	-6.61639	0.0181774
TRIM49C	ENSG00000204449	-6.55933	0.0203329
NHEG1	ENSG00000225391	-6.5511	0.0251426
AC007919.2	ENSG00000231384	-6.55063	0.0338267
RPL7P61	ENSG00000230282	-6.5301	0.0243421
AC090099.1	ENSG00000189332	-6.5018	0.0222431
SLC25A3P1	ENSG00000236253	-6.49934	0.0311087
KIAA1024L	ENSG00000186367	-6.48442	0.0243421
ADAM3B	ENSG00000260089	-6.46101	0.0240935
MAGEC2	ENSG00000046774	-6.44426	0.0286905
MRE11P1	ENSG00000242537	-6.3741	0.020344
AC092335.1	ENSG00000250448	-6.33629	0.0247585
LINC01672	ENSG00000228750	-6.32361	0.0153753
LINC00550	ENSG00000281778	-6.31747	0.0231978
AL591543.1	ENSG00000284612	-6.30111	0.0191381
AC008170.1	ENSG00000285754	-6.2929	0.0440994
RPL21P111	ENSG00000237109	-6.26899	0.016591
AC241584.1	ENSG00000230832	-6.20914	0.0153753
AC004910.1	ENSG00000228429	-6.20612	0.0337684
SKAP1-AS1	ENSG00000263787	-6.19985	0.00327705
LINC01922	ENSG00000259779	-6.1786	0.0234747
FOXN4	ENSG00000139445	-6.17064	0.0146012
LIN28B	ENSG00000187772	-6.15844	0.0183104
UNGP1	ENSG00000260818	-6.14824	0.0190203
VN1R53P	ENSG00000236313	-6.14764	0.0274375
AC125604.1	ENSG00000243977	-6.14158	0.0320608
AC011471.2	ENSG00000267563	-6.10891	0.0153753
RPS10P16	ENSG00000239917	-6.08879	0.0122979
AC087639.2	ENSG00000285919	-6.04984	0.0284
NXF2	ENSG00000269405	-6.03077	0.0191339
CASC20	ENSG00000229876	-6.00063	0.0164981
DPYSL5	ENSG00000157851	-5.97146	0.00278057
ZBTB20-AS2	ENSG00000241295	-5.96074	0.0362887
AC011266.1	ENSG00000279034	-5.95303	0.032142
FAM19A4	ENSG00000163377	-5.90061	0.00324234
NKX2-4	ENSG00000125816	-5.89829	0.0177573
NXF2B	ENSG00000269437	-5.88441	0.0207483
MORN5	ENSG00000185681	-5.87632	0.00327705
MTCO3P40	ENSG00000228046	-5.8687	0.0327049
AC090095.1	ENSG00000254189	-5.85514	0.020344
HSPD1P8	ENSG00000215357	-5.8386	0.0482634
BNIP3P8	ENSG00000269431	-5.80404	0.0274869
AC007493.1	ENSG00000260573	-5.76518	0.0411807
KCNV1	ENSG00000164794	-5.76174	0.00704329
ASNSP6	ENSG00000267333	-5.74954	0.0411807
NDUFB9P2	ENSG00000236281	-5.74219	0.0367147
NLRP9P1	ENSG00000256581	-5.74144	0.0193977
MIR217HG	ENSG00000226702	-5.73103	0.0394947
AC000036.1	ENSG00000225929	-5.7216	0.0240935
AC114316.2	ENSG00000250049	-5.71101	0.00942747
RN7SL636P	ENSG00000244376	-5.70722	0.0308037
NAA11	ENSG00000156269	-5.70492	0.030438
AC109471.1	ENSG00000250402	-5.67699	0.0326915
AC097375.3	ENSG00000251249	-5.67563	0.0324076
FAM9C	ENSG00000187268	-5.66098	0.00473673
AL359195.2	ENSG00000279359	-5.6606	0.030766
OBP2B	ENSG00000171102	-5.64444	0.0207483
BRS3	ENSG00000102239	-5.64423	0.0133137
VN1R10P	ENSG00000220758	-5.64364	0.0352966
AC046158.4	ENSG00000279887	-5.64173	0.0379561
AC092134.3	ENSG00000285538	-5.63456	0.0418109
AC009879.1	ENSG00000253623	-5.61723	0.0262614
AL592182.2	ENSG00000237337	-5.59123	0.0271865
AC079031.1	ENSG00000256783	-5.57934	0.0287266
OR10A3	ENSG00000170683	-5.57111	0.00942747
CELA3A	ENSG00000142789	-5.55846	0.0149982
AC066616.1	ENSG00000240934	-5.54183	0.0229465
IZUMO3	ENSG00000205442	-5.5232	0.0327722
AC243571.2	ENSG00000277501	-5.48552	0.0203329
RIT2	ENSG00000152214	-5.44079	0.0449079
AC013724.1	ENSG00000251459	-5.4193	0.0223177
AC009716.2	ENSG00000280205	-5.41112	0.0337656
AC007537.2	ENSG00000242405	-5.40319	0.0304031
LINC01482	ENSG00000267659	-5.38254	0.0231978
AC090403.1	ENSG00000264151	-5.38141	0.0379067
AC009804.2	ENSG00000283459	-5.35533	0.0295356
ASCL1	ENSG00000139352	-5.33979	0.00980701
AC004408.2	ENSG00000280177	-5.32758	0.036498
AC010605.1	ENSG00000267992	-5.30315	0.0203329
PRSS37	ENSG00000165076	-5.29816	0.0308037
AL023875.1	ENSG00000283737	-5.27139	0.0157664
GAPDHP51	ENSG00000236973	-5.26363	0.0389124
AC079363.1	ENSG00000258375	-5.26004	0.0341432
CDYLP1	ENSG00000224039	-5.25176	0.0428668
TMEM132D-AS1	ENSG00000249196	-5.17792	0.03659
HNRNPLP1	ENSG00000233503	-5.16579	0.0362887
AC107993.1	ENSG00000267222	-5.13434	0.00416915
MAPT-AS1	ENSG00000264589	-5.08965	0.0308884
AP000542.3	ENSG00000280341	-5.08876	0.0260322
RPF2P1	ENSG00000225357	-5.07166	0.0411807
SAGE1	ENSG00000181433	-5.06661	0.0190203
AC104260.3	ENSG00000285700	-4.99367	0.00812631
PIN1P1	ENSG00000229359	-4.99087	0.0452076
PRELID1P1	ENSG00000217325	-4.95912	0.00288293
AC126323.2	ENSG00000259697	-4.95802	0.0389124
AC097714.1	ENSG00000248452	-4.92415	0.0214451
AP000721.2	ENSG00000256824	-4.91335	0.0353054
AC005162.2	ENSG00000233517	-4.90912	0.0349488
AC096564.2	ENSG00000249604	-4.89107	0.0234058
AC092724.1	ENSG00000278862	-4.87808	0.0146834
DPRXP2	ENSG00000271304	-4.86901	0.0379067
PRSS40A	ENSG00000183292	-4.85692	0.0388125
AC090950.2	ENSG00000279465	-4.85335	0.017386
NKX2-1-AS1	ENSG00000253563	-4.85035	0.0420515
AC109454.1	ENSG00000243648	-4.84476	0.0192557
RPS3P6	ENSG00000213363	-4.81284	0.0360973
AC016745.2	ENSG00000272563	-4.81113	0.0132892
Z94721.3	ENSG00000285730	-4.75724	0.00860136
AL133284.1	ENSG00000230894	-4.71451	0.0346751
RGSL1	ENSG00000121446	-4.68374	0.0356087
AP002981.1	ENSG00000253923	-4.66325	0.0143621
RIPPLY2	ENSG00000203877	-4.6624	0.00500773
ERICH3	ENSG00000178965	-4.65936	0.00236279
RPL9P2	ENSG00000234324	-4.6262	0.0211228
AL132656.3	ENSG00000272489	-4.6198	0.0284147
UBE2V1P2	ENSG00000214192	-4.54652	0.0132892
TMEM179	ENSG00000258986	-4.54602	0.00290556
AC096540.1	ENSG00000227527	-4.54466	0.0271595
AP003108.4	ENSG00000279632	-4.51306	0.0311087
AL449403.2	ENSG00000275465	-4.51097	0.0379067
ADAM29	ENSG00000168594	-4.47334	0.0191349
BSND	ENSG00000162399	-4.38204	0.0405081
AL158825.2	ENSG00000229587	-4.37155	0.00828404
KIAA0087	ENSG00000122548	-4.36189	0.0257826
AL034550.2	ENSG00000277301	-4.34777	0.0179945
DLL3	ENSG00000090932	-4.32278	0.0132892
NPTX1	ENSG00000171246	-4.24448	0.000804422
AC133552.1	ENSG00000260714	-4.20819	0.0379561
AL607028.1	ENSG00000232739	-4.18046	0.00471745
CARTPT	ENSG00000164326	-4.14265	0.0228243
OXT	ENSG00000101405	-4.12711	0.00591642
AC025588.1	ENSG00000268379	-4.1208	0.0379067
HEPN1	ENSG00000221932	-4.07584	0.0153753
AC020910.2	ENSG00000270281	-4.0496	0.0485629
AC012158.1	ENSG00000243024	-4.00841	0.0252449
LINC01765	ENSG00000233730	-3.92573	0.0260322
CELA3B	ENSG00000219073	-3.90601	0.0275292
ENOX1-AS1	ENSG00000233821	-3.89839	0.0487197
KCNB2	ENSG00000182674	-3.8965	0.00860136
AC006141.1	ENSG00000264895	-3.8728	0.0488464
NPY	ENSG00000122585	-3.8148	0.0203329
PEX5L	ENSG00000114757	-3.80397	0.0153753
AL357143.1	ENSG00000229961	-3.79873	0.00860136
LINCR-0001	ENSG00000253641	-3.79046	0.0420515
SRRM4	ENSG00000139767	-3.78616	0.0249692
LEP	ENSG00000174697	-3.78002	0.0167123
GRIA2	ENSG00000120251	-3.77795	0.0498271
GPR26	ENSG00000154478	-3.76689	0.0153753
LINC00567	ENSG00000259831	-3.76541	0.0240935
AL358933.1	ENSG00000261839	-3.74928	0.0126959
AL450043.1	ENSG00000285802	-3.73011	0.0441504
POU4F1	ENSG00000152192	-3.72326	0.0415528
INSM1	ENSG00000173404	-3.7232	0.00827667
AC022893.2	ENSG00000260838	-3.70484	0.0178017
SYT4	ENSG00000132872	-3.67458	0.0191349
AC007216.3	ENSG00000261560	-3.67399	0.00353887
ABHD17AP3	ENSG00000250536	-3.6675	0.025126
GHRL	ENSG00000157017	-3.66602	0.0133137
NSG2	ENSG00000170091	-3.65186	0.00508242
AL356274.2	ENSG00000279511	-3.63744	0.0366497
CHRM2	ENSG00000181072	-3.61785	0.0153753
MS4A10	ENSG00000172689	-3.58424	0.0191349
AC023590.1	ENSG00000225885	-3.57874	0.0130435
AC002094.5	ENSG00000279532	-3.53285	0.0228793
AC132217.1	ENSG00000240801	-3.5214	0.0275292
AC010422.4	ENSG00000269560	-3.50952	0.0120383
AC025280.2	ENSG00000279622	-3.50694	0.0312785
CGA	ENSG00000135346	-3.50472	0.0241161
FTCD	ENSG00000160282	-3.50153	0.00288293
CSMD1	ENSG00000183117	-3.49847	0.0439288
AC090340.1	ENSG00000277837	-3.49516	0.0433196
CLEC3A	ENSG00000166509	-3.471	0.0389124
GDAP1L1	ENSG00000124194	-3.38632	0.00988038
SLCO1A2	ENSG00000084453	-3.37537	0.041447
MGAT4EP	ENSG00000184774	-3.35827	0.0272427
AC053503.6	ENSG00000280323	-3.35679	0.0190203
FO393400.1	ENSG00000285382	-3.35355	0.00416915
LINC02551	ENSG00000254842	-3.32158	0.0267179
AL022476.1	ENSG00000230319	-3.31855	0.00377755
EMX2OS	ENSG00000229847	-3.2873	0.0343073
AL358074.1	ENSG00000229582	-3.28632	0.0414701
PCAT14	ENSG00000280623	-3.27651	0.0422618
HEPACAM2	ENSG00000188175	-3.27371	0.0167123
VIP	ENSG00000146469	-3.26885	0.00368744
CKM	ENSG00000104879	-3.25899	0.0211228
AC068631.1	ENSG00000197099	-3.24951	0.0186406
AC015883.1	ENSG00000279281	-3.2371	0.00390111
CTNNA3	ENSG00000183230	-3.22543	0.00612257
MTND2P28	ENSG00000225630	-3.19705	0.00392707
AC131888.1	ENSG00000280182	-3.18875	0.0420515
GABRA1	ENSG00000022355	-3.183	0.0485463
PRSS50	ENSG00000283706	-3.18052	0.0356087
ERVMER61-1	ENSG00000230426	-3.17858	0.0350077
AC009403.2	ENSG00000283128	-3.16835	0.00958975
DNER	ENSG00000187957	-3.16092	0.0268209
RBM5-AS1	ENSG00000281691	-3.15907	0.0191339
SEZ6L	ENSG00000100095	-3.1565	0.0228793
ARHGEF26-AS1	ENSG00000243069	-3.15004	0.0286905
AC013470.2	ENSG00000226690	-3.13109	0.0414258
ZNF259P1	ENSG00000219565	-3.11551	0.0389124
UNC80	ENSG00000144406	-3.11355	0.0186406
DLX1	ENSG00000144355	-3.10771	0.0207464
AL390719.3	ENSG00000285812	-3.0784	0.0349488
LINC01819	ENSG00000231826	-3.07836	0.0292021
TAGLN3	ENSG00000144834	-3.0551	0.0453657
MYT1	ENSG00000196132	-3.0511	0.00536486
AC127024.8	ENSG00000280069	-3.0458	0.0487353
RTBDN	ENSG00000132026	-3.04226	0.0223177
TUBB4A	ENSG00000104833	-3.03616	0.0379561
PKD1L3	ENSG00000277481	-3.03013	0.0364544
GTSF1	ENSG00000170627	-3.02855	0.0102709
MT3	ENSG00000087250	-3.02359	0.0395298
RIMBP2	ENSG00000060709	-3.02189	0.00583375
SLC7A14	ENSG00000013293	-3.0091	0.0239811
SLC6A3	ENSG00000142319	-2.98104	0.0463672
UNC45B	ENSG00000141161	-2.96889	0.0494176
AC044802.1	ENSG00000246777	-2.96873	0.00461364
FAM178B	ENSG00000168754	-2.961	0.00403599
CLCNKA	ENSG00000186510	-2.95821	0.0183663
LINC01579	ENSG00000258754	-2.95562	0.0114194
AL136419.1	ENSG00000285467	-2.94936	0.00172515
TCF15	ENSG00000125878	-2.94612	0.00245398
ABCB5	ENSG00000004846	-2.94544	0.0243421
NPM1P46	ENSG00000213104	-2.93826	0.0243421
ZNF492	ENSG00000229676	-2.92127	0.0114194
AC111182.1	ENSG00000266998	-2.91718	0.00401628
AC127164.1	ENSG00000257279	-2.89715	0.0153753
AL590822.2	ENSG00000271806	-2.89571	0.0181774
CELF3	ENSG00000159409	-2.88287	0.0210012
CAMK2N2	ENSG00000163888	-2.87517	0.00913854
RBAKDN	ENSG00000273313	-2.86321	0.0274869
AC021491.4	ENSG00000275897	-2.86039	0.0183104
LINC00856	ENSG00000230417	-2.8581	0.0179945
DCX	ENSG00000077279	-2.85058	0.0487197
AC011504.1	ENSG00000280061	-2.83003	0.0411807
SLC22A31	ENSG00000259803	-2.82856	0.0207464
MS4A15	ENSG00000166961	-2.809	0.0396444
TTYH1	ENSG00000167614	-2.80776	0.0191339
SPTA1	ENSG00000163554	-2.77976	0.0480126
AP002851.1	ENSG00000283959	-2.77833	0.0042007
CLCNKB	ENSG00000184908	-2.75884	0.0316653
EYA1	ENSG00000104313	-2.75499	0.0346751
AL137009.1	ENSG00000253194	-2.73375	0.0379067
JPH3	ENSG00000154118	-2.71356	0.0168773
LRRIQ1	ENSG00000133640	-2.70473	0.0379561
CHRNB2	ENSG00000160716	-2.68527	0.027236
PCSK1	ENSG00000175426	-2.67637	0.0234058
AL008729.2	ENSG00000272379	-2.64524	0.00093996
CDK5R2	ENSG00000171450	-2.6452	0.0321429
AL049557.2	ENSG00000284830	-2.639	0.0164772
CCDC141	ENSG00000163492	-2.60554	0.0186406
SCG2	ENSG00000171951	-2.59176	0.0190368
AC005306.1	ENSG00000267283	-2.58578	0.0135622
PLA2G1B	ENSG00000170890	-2.57769	0.0437611
INA	ENSG00000148798	-2.55614	0.0337684
AL355877.1	ENSG00000236155	-2.54302	0.016992
NPFFR2	ENSG00000056291	-2.53346	0.0446792
ADRA2C	ENSG00000184160	-2.52307	0.00245398
LINC01550	ENSG00000246223	-2.5216	0.0143621
GRIK2	ENSG00000164418	-2.51796	0.0253116
AC127496.1	ENSG00000261924	-2.50497	0.0207971
INSRR	ENSG00000027644	-2.50459	0.0418105
COMP	ENSG00000105664	-2.49795	0.0310666
ADRA1D	ENSG00000171873	-2.49597	0.0485629
MAEL	ENSG00000143194	-2.48513	0.0415528
PYY2	ENSG00000237575	-2.47119	0.0275292
HAND2	ENSG00000164107	-2.46378	0.0390983
HAND2-AS1	ENSG00000237125	-2.43722	0.0391588
LRP1B	ENSG00000168702	-2.42748	0.0356016
ECT2L	ENSG00000203734	-2.4111	0.0191381
INHA	ENSG00000123999	-2.40237	0.0338267
AC078880.3	ENSG00000271579	-2.39798	0.0478286
AC012358.3	ENSG00000240401	-2.38883	0.00876544
APCDD1L-DT	ENSG00000231290	-2.38693	0.0337684
SNAP25	ENSG00000132639	-2.3718	0.0186406
AC108471.2	ENSG00000255458	-2.35267	0.0102709
LINC02600	ENSG00000250986	-2.34905	0.023971
AARD	ENSG00000205002	-2.33789	0.0463672
AC004817.3	ENSG00000269927	-2.3374	0.0433295
UNC13A	ENSG00000130477	-2.29847	0.00812631
MIR1-1HG-AS1	ENSG00000174403	-2.2968	0.0433295
TMEM145	ENSG00000167619	-2.29301	0.0316653
KCNH3	ENSG00000135519	-2.28701	0.0101903
KIRREL2	ENSG00000126259	-2.27895	0.0463012
SLIT1	ENSG00000187122	-2.27131	0.0228793
PCP2	ENSG00000174788	-2.26727	0.0207464
FRMPD1	ENSG00000070601	-2.25975	0.0433196
PSD	ENSG00000059915	-2.22902	0.0114194
TPH1	ENSG00000129167	-2.22536	0.038809
CKB	ENSG00000166165	-2.19843	0.015979
MT-ATP8	ENSG00000228253	-2.18493	0.0343073
CASQ2	ENSG00000118729	-2.17349	0.0450048
BAALC	ENSG00000164929	-2.16027	0.0228793
AC244197.2	ENSG00000238039	-2.14915	0.0186406
TMEM151B	ENSG00000178233	-2.11218	0.0437611
AL358334.2	ENSG00000258711	-2.10192	0.0240935
MTATP6P1	ENSG00000248527	-2.1008	0.0300949
AC007541.1	ENSG00000260329	-2.09982	0.00327322
AL356488.3	ENSG00000273382	-2.09943	0.0367147
HRH4	ENSG00000134489	-2.07451	0.0264235
MT-ND4L	ENSG00000212907	-2.07187	0.0441504
C5orf49	ENSG00000215217	-2.06477	0.0192275
CLGN	ENSG00000153132	-2.0609	0.0379552
MMP17	ENSG00000198598	-2.05034	0.0226086
AC007240.2	ENSG00000285872	-2.03553	0.0311087
IL6R-AS1	ENSG00000228013	-2.03421	0.0425161
AL031595.3	ENSG00000280434	-2.02554	0.0406377
AL132655.2	ENSG00000268649	-2.02098	0.0463012
MT-ND2	ENSG00000198763	-2.01561	0.0310666
AF131215.6	ENSG00000269918	-2.01505	0.0249162
KCNMB2	ENSG00000197584	-2.00982	0.0356738
LRRIQ3	ENSG00000162620	-2.00609	0.0191339
TEX14	ENSG00000121101	-2.00597	0.0236566
AC068733.3	ENSG00000282556	-1.99178	0.0286905
AL139220.2	ENSG00000230615	-1.98747	0.0190203
CYP46A1	ENSG00000036530	-1.98515	0.0324631
APLP1	ENSG00000105290	-1.98467	0.0277754
C2CD4C	ENSG00000183186	-1.98345	0.00860136
COL22A1	ENSG00000169436	-1.97761	0.038809
AP001043.1	ENSG00000205622	-1.97164	0.0487353
HSPB2	ENSG00000170276	-1.96727	0.0178017
KLHL32	ENSG00000186231	-1.962	0.041447
FGF22	ENSG00000070388	-1.95554	0.038809
EMILIN3	ENSG00000183798	-1.9507	0.00393833
MTND4P12	ENSG00000247627	-1.94034	0.0407083
MT-RNR2	ENSG00000210082	-1.93729	0.0350077
CRYBB3	ENSG00000100053	-1.904	0.0409531
OR51E1	ENSG00000180785	-1.89413	0.042808
AL591895.1	ENSG00000242861	-1.88687	0.0193977
MGARP	ENSG00000137463	-1.88244	0.0295356
AC027682.4	ENSG00000261386	-1.88229	0.0337684
SMG7-AS1	ENSG00000232860	-1.87224	0.0153016
AC009065.4	ENSG00000260778	-1.86316	0.0114194
AC009407.1	ENSG00000261829	-1.8617	0.0456031
AP003419.3	ENSG00000275484	-1.85555	0.0437274
PLN	ENSG00000198523	-1.83713	0.0402783
POPDC2	ENSG00000121577	-1.83542	0.03659
VSTM2L	ENSG00000132821	-1.82715	0.0269144
NKAPL	ENSG00000189134	-1.81896	0.0228793
SNHG22	ENSG00000267322	-1.81853	0.0157664
AC126773.2	ENSG00000260577	-1.7985	0.0399191
CCER2	ENSG00000262484	-1.79676	0.0264235
RPL9P7	ENSG00000238103	-1.78512	0.0249313
SLC12A5	ENSG00000124140	-1.77782	0.0275988
AC116667.1	ENSG00000271009	-1.76862	0.038347
CNIH2	ENSG00000174871	-1.76559	0.0390983
CACNA1I	ENSG00000100346	-1.76306	0.0190203
AL356275.1	ENSG00000284237	-1.76031	0.0316653
RET	ENSG00000165731	-1.75612	0.0310666
SMOC1	ENSG00000198732	-1.74539	0.0260322
AC009549.1	ENSG00000270607	-1.73895	0.0321972
AL022328.2	ENSG00000273137	-1.73468	0.0191381
DIRC3	ENSG00000231672	-1.72228	0.0418855
AC026740.1	ENSG00000271781	-1.70379	0.0422618
FAM186A	ENSG00000185958	-1.68959	0.0439362
C8orf88	ENSG00000253250	-1.66804	0.0475292
AC004585.1	ENSG00000266088	-1.66593	0.0422618
PHF24	ENSG00000122733	-1.66232	0.0475656
AC245297.3	ENSG00000274265	-1.65965	0.0247585
FRMPD3	ENSG00000147234	-1.6593	0.0385512
LRRTM2	ENSG00000146006	-1.65872	0.0269144
MAK	ENSG00000111837	-1.65261	0.0379067
MBNL1-AS1	ENSG00000229619	-1.63498	0.0349488
PEG3	ENSG00000198300	-1.62789	0.036498
PTGES3L	ENSG00000267060	-1.61232	0.00980701
CACNA2D1	ENSG00000153956	-1.60781	0.0234058
CRHBP	ENSG00000145708	-1.60582	0.02875
SMAD9	ENSG00000120693	-1.58816	0.00860136
LEPR	ENSG00000116678	-1.5763	0.0260322
SAP25	ENSG00000205307	-1.55177	0.0368719
PTENP1	ENSG00000237984	-1.52756	0.0441504
ATP6V1G2	ENSG00000213760	-1.51767	0.0374226
NBEA	ENSG00000172915	-1.51637	0.0394947
AC015726.1	ENSG00000270091	-1.51505	0.0114194
Downregulated DEGs (n=146)
CXCR2P1	ENSG00000229754	1.50492	0.0252519
AC093668.3	ENSG00000284981	1.51849	0.0263617
AL022322.1	ENSG00000272720	1.52914	0.0356016
POU2F3	ENSG00000137709	1.53348	0.0311087
ZNF528-AS1	ENSG00000269834	1.53982	0.0267179
PSD2	ENSG00000146005	1.54296	0.0498821
KCNK6	ENSG00000099337	1.54444	0.000473534
RTN4RL1	ENSG00000185924	1.55688	0.017669
EMP1	ENSG00000134531	1.55733	0.0128567
OR2I1P	ENSG00000237988	1.56261	0.032251
BNIPL	ENSG00000163141	1.60208	0.0407083
Z98257.1	ENSG00000227066	1.6315	0.0308856
MTND5P11	ENSG00000248923	1.67172	0.0301097
SUCNR1	ENSG00000198829	1.67322	0.00416212
AL136295.4	ENSG00000259522	1.70796	0.0266501
PTMAP5	ENSG00000214182	1.71675	0.000118265
NOS2	ENSG00000007171	1.71731	0.0463012
AL645939.1	ENSG00000225864	1.72037	0.0379067
PPL	ENSG00000118898	1.72856	0.0042007
BTN1A1	ENSG00000124557	1.73929	0.0343073
TUBAL3	ENSG00000178462	1.77141	0.0341432
AC020978.7	ENSG00000263276	1.77726	0.0263617
ADGRF4	ENSG00000153294	1.78956	0.0490717
AL049840.1	ENSG00000246451	1.79742	0.0310666
NUDT4B	ENSG00000177144	1.80467	0.0365465
MMP12	ENSG00000262406	1.81143	0.0243421
SOX15	ENSG00000129194	1.84375	0.0186406
FAM83A	ENSG00000147689	1.84523	0.0275292
PRSS27	ENSG00000172382	1.84564	0.0338946
IL23A	ENSG00000110944	1.84606	0.00139777
AP4B1-AS1	ENSG00000226167	1.85851	0.0153753
DUX4L50	ENSG00000232815	1.86411	0.0320593
C5orf66-AS1	ENSG00000249082	1.8819	0.0319202
AC093525.10	ENSG00000280402	1.88392	0.0411807
IGHV1-18	ENSG00000211945	1.89187	0.0265756
UNC93A	ENSG00000112494	1.89351	0.0326895
IGHV1-24	ENSG00000211950	1.90423	0.0190203
LIPC	ENSG00000166035	1.90613	0.0154804
ZNF880	ENSG00000221923	1.90652	0.000344897
AC048380.2	ENSG00000278983	1.90805	0.041447
UGT1A6	ENSG00000167165	1.94019	0.030438
S100A9	ENSG00000163220	1.94334	0.0379561
PLCH2	ENSG00000149527	1.95854	0.000473534
GPR78	ENSG00000155269	1.99808	0.0265756
IL1A	ENSG00000115008	2.00209	0.0418105
MET	ENSG00000105976	2.00328	5.0093e-05
DDTL	ENSG00000099974	2.00524	0.000289981
DUSP10	ENSG00000143507	2.01424	3.67412e-05
IGKV1D-13	ENSG00000276566	2.02448	0.0390171
ACTBL2	ENSG00000169067	2.0269	0.0271865
IGHV3-66	ENSG00000211972	2.03031	0.0349967
AC022497.1	ENSG00000280399	2.08404	0.0146891
TMEM132C	ENSG00000181234	2.0942	0.0114194
AC011446.2	ENSG00000267598	2.10651	0.0441504
LINC02009	ENSG00000283646	2.12866	0.00942747
TP63	ENSG00000073282	2.1461	0.0265756
CYP4F29P	ENSG00000228314	2.18314	0.04019
AC011944.1	ENSG00000177699	2.18669	0.0385411
IGLV3-25	ENSG00000211659	2.20773	0.0114194
TP53AIP1	ENSG00000120471	2.22019	0.026424
BX322234.1	ENSG00000226445	2.2208	0.00715999
GRHL3	ENSG00000158055	2.22422	0.00193277
DHRS2	ENSG00000100867	2.27007	0.0249692
SYNPO2L	ENSG00000166317	2.28902	0.0108496
FOXD4L4	ENSG00000184659	2.29784	0.0392611
KCNG1	ENSG00000026559	2.32011	0.000804422
VSIG10L	ENSG00000186806	2.32085	2.17339e-05
GABRE	ENSG00000102287	2.34816	0.000163245
AC087164.2	ENSG00000279428	2.3492	0.020705
IGLV5-45	ENSG00000211650	2.38124	0.00739277
MAL	ENSG00000172005	2.39018	0.0198143
AC012313.3	ENSG00000268230	2.44847	0.000804422
S100A8	ENSG00000143546	2.45242	0.0191381
FOXI1	ENSG00000168269	2.45364	0.0188189
LINC01358	ENSG00000237352	2.46106	0.00193277
ZNF750	ENSG00000141579	2.48123	0.0229175
DPP9-AS1	ENSG00000205790	2.49256	0.0045884
PCOLCE-AS1	ENSG00000224729	2.51435	0.00712415
VSNL1	ENSG00000163032	2.5151	0.000583658
CALML3-AS1	ENSG00000205488	2.54906	0.0186406
S100A12	ENSG00000163221	2.58288	0.000448271
PAX9	ENSG00000198807	2.59741	0.000658927
SEMG1	ENSG00000124233	2.59892	0.00508242
AC002996.1	ENSG00000257767	2.62112	0.0338267
LIX1	ENSG00000145721	2.62126	0.0390983
CYSRT1	ENSG00000197191	2.65385	0.000452978
CLDN6	ENSG00000184697	2.65781	0.0272427
GBP6	ENSG00000183347	2.67189	0.0265756
DSC3	ENSG00000134762	2.67688	0.0168605
LINC02245	ENSG00000237638	2.69424	0.0295356
IGHV3-53	ENSG00000211967	2.74393	0.000371679
KLHL30-AS1	ENSG00000279484	2.76284	0.0110332
SEMG2	ENSG00000124157	2.80572	0.0287967
ANKRD20A11P	ENSG00000215559	2.80727	0.0356087
CALHM3	ENSG00000183128	2.80973	0.000679096
KNG1	ENSG00000113889	2.81653	0.0487197
PGLYRP4	ENSG00000163218	2.94355	0.00282323
PADI1	ENSG00000142623	2.94363	0.0164278
ACER1	ENSG00000167769	2.96548	0.00583375
OR7A5	ENSG00000188269	2.99365	0.0385411
AL928654.3	ENSG00000257341	3.00639	9.28015e-05
CTBP2P4	ENSG00000251102	3.01818	0.0397613
IGHV2-70D	ENSG00000211974	3.07619	0.00231388
NLRP2B	ENSG00000215174	3.08529	0.0399429
AL031731.1	ENSG00000284708	3.09031	0.00980701
KRT15	ENSG00000171346	3.12401	0.000583658
LINC02246	ENSG00000281903	3.14844	0.00397146
FAM237B	ENSG00000283267	3.18592	0.0008183
CNFN	ENSG00000105427	3.2173	0.000170445
AC021086.1	ENSG00000247877	3.23298	0.0360973
IGHV1-69D	ENSG00000280411	3.26105	0.000104871
IGHV5-10-1	ENSG00000282651	3.2766	0.0212541
FAT2	ENSG00000086570	3.28871	0.00139777
FDCSP	ENSG00000181617	3.35244	9.28015e-05
SLURP2	ENSG00000283992	3.41176	0.00940107
AC113382.1	ENSG00000246323	3.4183	0.0114194
CAPN14	ENSG00000214711	3.43651	0.000774156
IGHV3-43	ENSG00000232216	3.49977	6.60259e-05
SPATA31D3	ENSG00000186788	3.57484	0.0401722
AC019127.1	ENSG00000285577	3.60775	0.0251426
IL17RD	ENSG00000144730	3.62275	1.45015e-09
MLN	ENSG00000096395	3.62694	0.0439771
AC113367.3	ENSG00000250405	3.64599	0.0493813
NCCRP1	ENSG00000188505	3.75211	1.4782e-05
IRX4	ENSG00000113430	3.78451	0.0164772
TATDN2P1	ENSG00000198414	3.81786	0.0441504
SLC39A2	ENSG00000165794	3.85262	0.000402316
SPRR2D	ENSG00000163216	3.87009	0.0366497
AL645465.1	ENSG00000240963	3.89338	0.041185
AC104534.1	ENSG00000268756	3.93265	0.000289981
TMPRSS11A	ENSG00000187054	4.0105	0.0487197
MAGEB2	ENSG00000099399	4.02833	0.00988038
RPS5P7	ENSG00000225381	4.05284	0.0450048
RPS2P6	ENSG00000214255	4.14985	0.0314541
RNASE7	ENSG00000165799	4.18123	2.4429e-05
DUSP5P2	ENSG00000235338	4.22693	0.0190113
CD177	ENSG00000204936	4.31042	7.83222e-13
AC022903.2	ENSG00000285559	4.41229	0.00403599
CICP17	ENSG00000227233	4.48463	0.0483317
CERNA2	ENSG00000285972	4.49553	1.8941e-07
KCNK4	ENSG00000182450	4.65108	0.000218229
SCGB1A1	ENSG00000149021	4.67286	0.000382234
AC034102.2	ENSG00000257411	4.67521	0.0011074
SPRR2F	ENSG00000244094	5.30177	0.00288293
CRCT1	ENSG00000169509	5.86387	0.0011074
S100A7	ENSG00000143556	7.31663	1.8941e-07
