# Supplementary material for: Beyond tumor mutation burden: tumor neoantigen burden as a superior prognostic biomarker in resected gastric cancer
Source: Front Immunol. 2026 Jan 5;16:1722895. doi: 10.3389/fimmu.2025.1722895 (PMC12813098; doi:10.3389/fimmu.2025.1722895)
Supplement: Supplementary file 3 [file DataSheet3.xlsx]

## Sheet: Sheet1
Supplementary Table 1. List of TMB-associated DEGs
Gene Symbol	Ensembl ID	logFC	FDR
Upregulated DEGs (n=104)
CT45A1	ENSG00000268940	-9.25105	0.012459
CT45A3	ENSG00000269096	-7.70594	0.0169684
CT45A5	ENSG00000228836	-7.42808	0.00613248
CYP1A1	ENSG00000140465	-7.3753	0.00139456
SMYD1	ENSG00000115593	-7.15247	0.0013411
AIRE	ENSG00000160224	-6.955	2.69167e-05
AC005726.4	ENSG00000265168	-6.76855	0.0169684
ASB5	ENSG00000164122	-6.32751	0.000158072
AC087639.2	ENSG00000285919	-6.19056	0.0171614
ZBTB20-AS2	ENSG00000241295	-6.07328	0.0293394
FAM19A4	ENSG00000163377	-5.93766	0.000646376
NAA11	ENSG00000156269	-5.7673	0.024009
CELA3A	ENSG00000142789	-5.70987	0.00402129
AL592182.2	ENSG00000237337	-5.68664	0.0200188
GRIA2	ENSG00000120251	-5.30057	0.00224976
TMEM132D-AS1	ENSG00000249196	-5.28127	0.0239985
SAGE1	ENSG00000181433	-5.23705	0.00787394
FGL1	ENSG00000104760	-4.45348	0.0154775
CHRM2	ENSG00000181072	-4.36855	0.000479167
MIR202HG	ENSG00000166917	-4.28499	0.0355213
CELA3B	ENSG00000219073	-4.15483	0.0101816
ACTL8	ENSG00000117148	-4.09791	0.00929919
NTSR1	ENSG00000101188	-4.06967	0.000546372
GPR26	ENSG00000154478	-4.04157	0.00398717
NPY	ENSG00000122585	-3.98678	0.00654548
C1QL4	ENSG00000186897	-3.88309	0.0377777
LMO1	ENSG00000166407	-3.86732	0.0334388
AC012085.2	ENSG00000258274	-3.683	0.00680619
RIPPLY2	ENSG00000203877	-3.63163	0.0241671
AL158825.2	ENSG00000229587	-3.53937	0.0315796
VIP	ENSG00000146469	-3.47427	0.000315978
AC022730.4	ENSG00000253967	-3.40002	0.0342516
TACR2	ENSG00000075073	-3.3762	0.00122778
GHRL	ENSG00000157017	-3.33719	0.0141809
PGM5-AS1	ENSG00000224958	-3.2933	0.0365581
CTNNA3	ENSG00000183230	-3.27039	0.00155826
PKD1L3	ENSG00000277481	-3.23131	0.0165862
SLC6A3	ENSG00000142319	-3.22085	0.0224136
CLCNKB	ENSG00000184908	-3.08007	0.00795364
OXT	ENSG00000101405	-3.05601	0.0441792
LINC01819	ENSG00000231826	-2.99228	0.0263903
JPH3	ENSG00000154118	-2.98955	0.00224976
COMP	ENSG00000105664	-2.81275	0.0066402
CLCNKA	ENSG00000186510	-2.81046	0.0159516
HAND2	ENSG00000164107	-2.7973	0.010056
PLA2G1B	ENSG00000170890	-2.78171	0.01907
C2orf40	ENSG00000119147	-2.78007	0.0331308
CASQ2	ENSG00000118729	-2.74645	0.00426266
PNCK	ENSG00000130822	-2.72146	0.0256312
AC093503.3	ENSG00000279161	-2.61422	0.0231374
SYNM	ENSG00000182253	-2.58621	0.00522813
AC111182.1	ENSG00000266998	-2.57686	0.00701352
FIBCD1	ENSG00000130720	-2.56503	0.0358358
THBS4	ENSG00000113296	-2.51134	0.0415902
ECT2L	ENSG00000203734	-2.46404	0.00860313
AL136419.1	ENSG00000285467	-2.41372	0.00787394
HAND2-AS1	ENSG00000237125	-2.33565	0.0441792
TMEM35A	ENSG00000126950	-2.31822	0.00654548
FOLH1	ENSG00000086205	-2.31069	0.0342516
PYY2	ENSG00000237575	-2.29057	0.0411223
AC036108.3	ENSG00000261616	-2.20174	0.0256312
AGTR1	ENSG00000144891	-2.1473	0.0171614
AC117489.1	ENSG00000278934	-2.10473	0.0497045
FGFR2	ENSG00000066468	-2.09669	0.0365581
MYH11	ENSG00000133392	-2.06612	0.0358358
PLN	ENSG00000198523	-2.06213	0.0119962
CNN1	ENSG00000130176	-2.04363	0.0355213
HSPB7	ENSG00000173641	-2.01047	0.0355213
ACTC1	ENSG00000159251	-2.00461	0.0441792
CKB	ENSG00000166165	-1.99652	0.0206663
DIRC3	ENSG00000231672	-1.99575	0.008703
AF131215.6	ENSG00000269918	-1.98127	0.0186532
ACTG2	ENSG00000163017	-1.9762	0.0495318
PRELP	ENSG00000188783	-1.96542	0.0475437
POPDC2	ENSG00000121577	-1.95196	0.0169684
APOD	ENSG00000189058	-1.94194	0.0302424
CNTFR	ENSG00000122756	-1.93968	0.0497045
FGF10	ENSG00000070193	-1.9258	0.00910999
MBNL1-AS1	ENSG00000229619	-1.90923	0.00498738
MGARP	ENSG00000137463	-1.90293	0.0175493
HSPB2	ENSG00000170276	-1.90076	0.0141809
MT-RNR2	ENSG00000210082	-1.87178	0.0363928
PSD	ENSG00000059915	-1.86287	0.0296315
AC024337.2	ENSG00000273771	-1.86286	0.0232152
SYNPO2	ENSG00000172403	-1.85234	0.0141809
SPEG	ENSG00000072195	-1.84051	0.0372858
SYCP2L	ENSG00000153157	-1.82499	0.0128608
PGM5	ENSG00000154330	-1.79332	0.0178791
MMP17	ENSG00000198598	-1.77777	0.0466174
RBPMS2	ENSG00000166831	-1.74464	0.0210618
ADCY5	ENSG00000173175	-1.74314	0.0156036
SMOC2	ENSG00000112562	-1.74037	0.0154775
CARMN	ENSG00000249669	-1.70652	0.0182756
VSTM2L	ENSG00000132821	-1.65816	0.0429442
CAND2	ENSG00000144712	-1.62814	0.026698
MGP	ENSG00000111341	-1.6223	0.0425883
CYP1B1	ENSG00000138061	-1.6069	0.0497045
LEPR	ENSG00000116678	-1.60403	0.0149354
EMILIN3	ENSG00000183798	-1.58337	0.0208162
BHMT2	ENSG00000132840	-1.57561	0.0102193
C2CD4C	ENSG00000183186	-1.57385	0.0427488
ACTA2-AS1	ENSG00000180139	-1.57235	0.0498817
SYPL2	ENSG00000143028	-1.54544	0.027266
AC245297.3	ENSG00000274265	-1.53026	0.0334698
Downregulated DEGs (n=199)
MFSD11	ENSG00000092931	1.5113	0.000672691
COL11A2	ENSG00000204248	1.51655	0.0372858
GPR84	ENSG00000139572	1.52409	0.0330015
AC068831.1	ENSG00000258384	1.52694	0.0358358
P2RX6	ENSG00000099957	1.55234	0.0324628
AC020910.5	ENSG00000279329	1.62832	0.00231198
AL022322.1	ENSG00000272720	1.63191	0.019754
GNL3L	ENSG00000130119	1.64993	0.000338672
IL23A	ENSG00000110944	1.66323	0.00437915
IL1RN	ENSG00000136689	1.675	0.0125053
TNS4	ENSG00000131746	1.67901	0.0116519
CCDC200	ENSG00000236383	1.71585	0.0315796
AC006480.2	ENSG00000273448	1.71803	0.0169684
PTMAP5	ENSG00000214182	1.72023	3.42919e-05
FAM83A	ENSG00000147689	1.73987	0.0479291
MMP12	ENSG00000262406	1.74033	0.0335631
AL049840.1	ENSG00000246451	1.74115	0.0415902
LINC00299	ENSG00000236790	1.74271	0.0125053
CCL3	ENSG00000277632	1.76166	0.00105816
AL591379.1	ENSG00000182021	1.76854	0.0347512
AC093827.3	ENSG00000251411	1.77055	0.0422684
MET	ENSG00000105976	1.77104	0.000378575
CEND1	ENSG00000184524	1.77404	0.00592095
AC025569.1	ENSG00000258168	1.77755	0.00701369
POU2F3	ENSG00000137709	1.78533	0.00505796
TTC9B	ENSG00000174521	1.78841	0.0125053
PF4	ENSG00000163737	1.80468	0.0136087
IGHV1-24	ENSG00000211950	1.80948	0.0265614
GABRE	ENSG00000102287	1.81969	0.00929919
GRM6	ENSG00000113262	1.82601	0.0355213
EREG	ENSG00000124882	1.84068	0.027266
SUCNR1	ENSG00000198829	1.85814	0.000235409
PRSS27	ENSG00000172382	1.85856	0.0347512
BTN1A1	ENSG00000124557	1.8595	0.0176725
TMEM132C	ENSG00000181234	1.87604	0.028996
ACSL6	ENSG00000164398	1.87623	0.00767982
ADPGK-AS1	ENSG00000260898	1.8791	0.0316526
DDTL	ENSG00000099974	1.87924	0.000457546
PLCH2	ENSG00000149527	1.89755	0.000384771
RAD21-AS1	ENSG00000253327	1.93979	0.0355213
SLAMF9	ENSG00000162723	1.94547	0.00680619
CFAP57	ENSG00000243710	1.94635	0.00582998
GPR78	ENSG00000155269	2.00187	0.0234925
IGLV3-25	ENSG00000211659	2.00662	0.0241671
DUSP10	ENSG00000143507	2.02744	9.25502e-06
LINC01572	ENSG00000261008	2.06113	0.0293394
GRHL3	ENSG00000158055	2.0681	0.00346867
VSIG10L	ENSG00000186806	2.07469	0.000149038
TP53AIP1	ENSG00000120471	2.07657	0.0497045
AC005280.2	ENSG00000284930	2.09948	0.0154775
IL6	ENSG00000136244	2.11641	0.0154123
PCSK2	ENSG00000125851	2.11726	0.0355213
OSM	ENSG00000099985	2.12823	0.00295766
KCNG1	ENSG00000026559	2.12858	0.00217918
MAL	ENSG00000172005	2.17428	0.0441792
TP63	ENSG00000073282	2.18035	0.0232152
BX322234.1	ENSG00000226445	2.22052	0.00249732
FOXI1	ENSG00000168269	2.24964	0.0386338
AC022497.1	ENSG00000280399	2.25418	0.0037143
S100A8	ENSG00000143546	2.25991	0.0377777
CALHM3	ENSG00000183128	2.27651	0.0129753
CXCL5	ENSG00000163735	2.27687	0.00231198
VSNL1	ENSG00000163032	2.28107	0.00190349
SNORD3B-1	ENSG00000265185	2.28455	0.0128608
MMP8	ENSG00000118113	2.30638	0.0365581
ZNF750	ENSG00000141579	2.31607	0.0415902
INA	ENSG00000148798	2.31713	0.00402129
AC012485.3	ENSG00000283635	2.33423	0.0256312
AC004494.1	ENSG00000262312	2.33654	0.0211034
ODAPH	ENSG00000174792	2.34443	0.0441792
FAM222A-AS1	ENSG00000255650	2.35488	0.0187301
IGLV5-45	ENSG00000211650	2.36322	0.00521329
AC005037.1	ENSG00000183308	2.37529	0.0465484
AC026333.3	ENSG00000256249	2.38814	0.0479291
SEMG1	ENSG00000124233	2.39673	0.0110559
DSC3	ENSG00000134762	2.43549	0.0360475
CYSRT1	ENSG00000197191	2.45059	0.00106667
PAX9	ENSG00000198807	2.45224	0.00103101
MORC2-AS1	ENSG00000235989	2.45935	0.0187775
AC018629.1	ENSG00000279806	2.46352	0.000235409
CCL3L1	ENSG00000276085	2.46738	1.90803e-05
IL1B	ENSG00000125538	2.46739	0.00030931
LINC01358	ENSG00000237352	2.46785	0.000824889
PTPRD-AS1	ENSG00000225706	2.48971	0.0354118
AC012313.3	ENSG00000268230	2.52101	0.000207939
KLHL30-AS1	ENSG00000279484	2.52554	0.0234752
DPP9-AS1	ENSG00000205790	2.52747	0.00204243
LINC00639	ENSG00000259070	2.53433	0.00402129
AGXT	ENSG00000172482	2.53991	0.00284232
IGHV3-53	ENSG00000211967	2.56699	0.000710895
AC020978.7	ENSG00000263276	2.57007	3.34247e-05
PPBP	ENSG00000163736	2.59974	0.00402129
AL032819.2	ENSG00000279930	2.60853	0.00037396
AP001122.1	ENSG00000245008	2.61482	0.0324628
REG3A	ENSG00000172016	2.62098	0.0256312
S100A12	ENSG00000163221	2.62332	0.000129409
AP002812.5	ENSG00000255449	2.63081	0.0456715
CALML3-AS1	ENSG00000205488	2.6326	0.00991844
LINC02009	ENSG00000283646	2.65087	6.91534e-05
RP1	ENSG00000104237	2.68466	0.00295766
FOXD4L4	ENSG00000184659	2.69435	0.00701369
PGLYRP4	ENSG00000163218	2.70059	0.00654548
ACER1	ENSG00000167769	2.71468	0.0131474
IL1A	ENSG00000115008	2.74964	0.000709071
PADI1	ENSG00000142623	2.77963	0.0256312
HCAR2	ENSG00000182782	2.8295	2.69167e-05
SLC14A2	ENSG00000132874	2.85209	0.0054513
ANP32BP1	ENSG00000259790	2.86502	0.0495063
DPYSL5	ENSG00000157851	2.86579	0.0334388
IGHV2-70D	ENSG00000211974	2.87055	0.00405157
LINC02245	ENSG00000237638	2.87183	0.0169684
AL928654.3	ENSG00000257341	2.88058	0.000115164
AC048380.2	ENSG00000278983	2.88925	4.77704e-05
KRT15	ENSG00000171346	2.88953	0.00139898
DEFB4A	ENSG00000171711	2.8948	0.0176462
SYNPO2L	ENSG00000166317	2.89778	4.36736e-05
LINC02246	ENSG00000281903	2.92571	0.00787394
PCOLCE-AS1	ENSG00000224729	2.94504	0.000116882
AC007952.4	ENSG00000262202	2.95848	0.000626693
RAB5CP1	ENSG00000213731	2.95944	0.0285275
AC016396.2	ENSG00000261076	2.96165	0.0154775
CNFN	ENSG00000105427	3.00467	0.000384771
IGHV5-10-1	ENSG00000282651	3.02257	0.0460508
CXCL8	ENSG00000169429	3.03497	4.98256e-05
FAT2	ENSG00000086570	3.03728	0.0033534
IGHV1-69D	ENSG00000280411	3.03896	0.000261185
AC011374.1	ENSG00000260581	3.05638	0.00108054
AC105384.2	ENSG00000250815	3.07646	0.0388079
FOXN1	ENSG00000109101	3.08316	0.000384771
LINC00330	ENSG00000235097	3.0983	0.00929919
LINC00885	ENSG00000224652	3.13061	0.0111077
ADGRA1	ENSG00000197177	3.1316	0.00105816
SLURP2	ENSG00000283992	3.1592	0.0175023
AC113382.1	ENSG00000246323	3.16692	0.0215606
HCAR3	ENSG00000255398	3.16783	2.69167e-05
SPCS2P1	ENSG00000260928	3.18236	0.012459
CAPN14	ENSG00000214711	3.18617	0.00183351
AL161804.1	ENSG00000259039	3.23253	0.0446071
RSPH6A	ENSG00000104941	3.24662	0.0498817
IL17RD	ENSG00000144730	3.316	2.98855e-07
IGHV3-43	ENSG00000232216	3.3161	0.000115164
ANKRD20A11P	ENSG00000215559	3.38175	0.00537487
FDCSP	ENSG00000181617	3.42435	2.69167e-05
RRS1-AS1	ENSG00000246145	3.42488	5.82518e-05
AC008734.2	ENSG00000269400	3.50336	0.00260421
IRX4	ENSG00000113430	3.54344	0.0293394
NCCRP1	ENSG00000188505	3.56123	2.69167e-05
CHRM5	ENSG00000184984	3.56693	2.89444e-06
AC007424.1	ENSG00000257501	3.57902	0.0497045
FAM237B	ENSG00000283267	3.59182	3.92531e-05
SLC39A2	ENSG00000165794	3.6144	0.000812071
KNG1	ENSG00000113889	3.65693	0.00831679
AC104534.1	ENSG00000268756	3.67444	0.000646376
AC021086.1	ENSG00000247877	3.71189	0.0125053
PSMC1P7	ENSG00000243838	3.71431	0.0377777
OFD1P17	ENSG00000228212	3.74946	0.012459
AC073136.1	ENSG00000223559	3.76615	0.00437915
MAGEB2	ENSG00000099399	3.78118	0.0174323
AL031731.1	ENSG00000284708	3.90385	0.000115164
RNASE7	ENSG00000165799	3.96864	4.8842e-05
AL133410.2	ENSG00000228843	3.9829	0.00130217
AC004944.1	ENSG00000253510	4.02665	0.0314718
SPATA31D3	ENSG00000186788	4.05789	0.0174282
AL031656.1	ENSG00000229042	4.06942	0.0264374
CD177	ENSG00000204936	4.0974	6.85977e-11
DPPA3P2	ENSG00000188831	4.11769	0.0110158
Z85996.2	ENSG00000285888	4.13372	0.000115164
GHRH	ENSG00000118702	4.13523	0.00902662
AC022903.2	ENSG00000285559	4.17047	0.00582998
AL356488.2	ENSG00000270066	4.2138	0.00525874
KRT8P8	ENSG00000223940	4.23147	0.0318295
PWRN2	ENSG00000260551	4.23179	0.0054513
CERNA2	ENSG00000285972	4.33662	1.13577e-06
KCNK4	ENSG00000182450	4.36446	0.000436082
SCGB1A1	ENSG00000149021	4.4318	0.000672691
AC034102.2	ENSG00000257411	4.44133	0.00175313
RPL18AP7	ENSG00000232439	4.45497	6.24164e-06
RPS5P7	ENSG00000225381	4.53797	0.0287546
AC138035.3	ENSG00000274553	4.61502	0.000235409
CTBP2P4	ENSG00000251102	4.7084	2.69167e-05
KNOP1P1	ENSG00000256852	4.72232	0.0174323
AF238378.1	ENSG00000255273	4.72934	0.00355312
AC110926.1	ENSG00000226789	4.78963	0.000812071
NLRP2B	ENSG00000215174	4.79827	3.90491e-05
TATDN2P1	ENSG00000198414	4.92345	0.00480341
AC015871.1	ENSG00000259770	4.93552	0.000946986
SPRR2F	ENSG00000244094	5.13812	0.0037143
OR6S1	ENSG00000181803	5.17524	0.00384557
AC113367.3	ENSG00000250405	5.20416	0.00172281
AL596257.1	ENSG00000284705	5.48042	0.000719682
CRCT1	ENSG00000169509	5.61562	0.00183351
AC022662.1	ENSG00000264040	5.97474	0.00300484
UBTFL8	ENSG00000224082	6.18886	0.00621777
DUSP5P2	ENSG00000235338	6.19982	1.96185e-06
CICP17	ENSG00000227233	6.84335	0.00183351
OR51N1P	ENSG00000176951	6.9381	1.90803e-05
AC105233.2	ENSG00000253881	7.04919	1.96185e-06
RPS2P6	ENSG00000214255	7.05273	1.13577e-06
S100A7	ENSG00000143556	7.06604	1.38119e-06
